# Supplementary material for: Activation of Persulfate for Degrading Tetracycline Using the Leaching Residues of the Lead-Zinc Flotation Tailing
Source: Polymers (Basel). 2022 Jul 21;14(14):2959. doi: 10.3390/polym14142959 (PMC9316694; doi:10.3390/polym14142959)
Supplement: Supplementary file 1 [file polymers-14-02959-s001.zip]

Archive with 1 entries (1 files):
- polymers-1809703-Supplementary material.pdf
